# Supplementary material for: Revealing Invisible Beauty, Ultra Detailed: The Influence of Low Cost UV Exposure on Natural History Specimens in 2D+ Digitization
Source: PLoS One. 2016 Aug 18;11(8):e0161572. doi: 10.1371/journal.pone.0161572 (PMC4990233; doi:10.1371/journal.pone.0161572)
Supplement: S1 Table — All specimens used are part of the collection of the Royal Belgian Institute of Natural Sciences (RBINS) or the Royal Museum for Central Africa (RMCA). Specimen numbers can be found below. (XLS) [file pone.0161572.s001.xls]

## Sheet: Sheet1
Specimen	Specimen Number	Collection
hyalite	RB8315	RBINS
Dictyophorus griseus	ENT-AM43-BO32	RBINS
Neohirasea sp	IG32454	RBINS
Scolopendra galapagoensis	IG27720	RBINS
Solpugema hostilis	J7-I35-MII	RBINS
Storena formosa	IG27675	RBINS
Pandinus imperator	IG32636	RBINS
Epimeria aff georgiana	IG32474	RBINS
Natantia sp	57810	RMCA
