# Supplementary material for: Revealing Invisible Beauty, Ultra Detailed: The Influence of Low Cost UV Exposure on Natural History Specimens in 2D+ Digitization
Source: PLoS One. 2016 Aug 18;11(8):e0161572. doi: 10.1371/journal.pone.0161572 (PMC4990233; doi:10.1371/journal.pone.0161572)
Supplement: S2 Table — An overview of the pictures in the manuscripts showing: which illumination and the number of lights is used; whether an external filter was applied or an internal one was removed; which, white balance setting and possible post-treatment is chosen; the preservation state of the specimen and the name of the specimen pictured. (XLS) [file pone.0161572.s002.xls]

## Sheet: Sheet1
Picture	Light source	# Lights	Filter	White balance	Post-Processed	Collection	ID
Fig 1	395 nm	2	/	Auto	/	Dry	hyalite
Fig 2	Flash	2	/	Flash	/	Dry	hyalite
Fig 3	395 nm	2	/	Auto	Auto Levels, Auto contrast, Gray scale	Dry	hyalite
Fig 4	Flash	2	/	Flash	Auto Levels, Auto contrast, Gray scale	Dry	hyalite
Fig 5	365 nm	4	/	Custom	/	Dry	Dictyophorus griseus
Fig 6	Flash	2	/	Flash	/	Dry	Dictyophorus griseus
Fig 7	365 nm	4	/	Custom	/	Dry	Neohirasea sp.
Fig 8	Flash	2	/	Flash	/	Dry	Neohirasea sp.
Fig 9	395 nm	2	/	Auto	/	Wet	Solpugema hostilis
Fig 10	Flash	2	/	Flash	/	Wet	Solpugema hostilis
Fig 11	395 nm	2	/	Auto	Auto Levels, Auto contrast, Gray scale	Wet	Solpugema hostilis
Fig 12	Flash	2	/	Flash	Auto Levels, Auto contrast, Gray scale	Wet	Solpugema hostilis
Fig 13	LED	4 strips	/	Custom	Auto Levels, Auto contrast, Gray scale	Wet	Solpugema hostilis
Fig 14	365 nm	4	/	Custom	/	Wet	Scolopendra galapagoensis
Fig 15	Flash	2	/	Flash	/	Wet	Scolopendra galapagoensis
Fig 16	365 nm	4	/	Custom	Auto Levels, Gray Scale	Wet	Scolopendra galapagoensis
Fig 17	Flash	2	/	Flash	Auto Levels, Gray Scale	Wet	Scolopendra galapagoensis
Fig 18	365 nm	4	/	Auto	/	Wet	Solpugema hostilis
Fig 19	395 nm	2	/	Auto	/	Wet	Solpugema hostilis
Fig 20	365 nm	4	/	Custom	/	Wet	Pandinus imperator
Fig 21	365 nm	2	/	Custom	/	Wet	Pandinus imperator
Fig 22	Flash / 365 nm	2 / 2	/	Flash / Custom	Composite of Flash + 365 nm image	Wet	Pandinus imperator
Fig 23	Flash	2	/	Flash	/	Wet	Storena formosa
Fig 24	395 nm	2	/	Auto	/	Wet	Storena formosa
Fig 25	Flash + 395 nm	2 + 2	/	Flash	/	Wet	Storena formosa
Fig 26	/	/	/	/	Composite of Fig 23, 24, 25 after Auto Levels, Auto contrast, Gray scale	Wet	Storena formosa
Fig 27	365 nm	4	Yellow + /	Custom	Composite of images with and without Yellow filter	Wet	Pandinus imperator
Fig 28	395 nm	2	Yellow + /	Custom	Composite of images with and without Yellow filter	Wet	Pandinus imperator
Fig 29	Flash / 365 nm	2 / 2	/	Custom	/	Wet	Epimeria aff. Georgiana
Fig 30	Flash / 365 nm	2 / 2	/	Custom	Levels and Desaturation (average option)	Wet	Epimeria aff. Georgiana
Fig 31	395 nm	2	/	Custom	Auto Levels	Wet	Natantia sp.
Fig 32	Flash	2	/	Flash	Auto Levels	Wet	Natantia sp.
Fig 33	365 nm	2	De-Filtered	Custom	/	Wet	Natantia sp.
Fig 34	365 nm	2	De-Filtered	Custom	/	Wet	Natantia sp.
Fig 35	365 nm	2	De-Filtered	Custom	Auto Levels, Auto contrast, Gray scale	Wet	Natantia sp.
Fig 36	365 nm	2	De-Filtered	Custom	Auto Levels, Auto contrast, Gray scale	Wet	Natantia sp.
